# Supplementary material for: Gene Variants Related to Cardiovascular and Pulmonary Diseases May Correlate with Severe Outcome of COVID-19
Source: Int J Mol Sci. 2022 Aug 4;23(15):8696. doi: 10.3390/ijms23158696 (PMC9369343; doi:10.3390/ijms23158696)
Supplement: Supplementary file 1 [file ijms-23-08696-s001.zip]

Archive with 1 entries (1 files):
- ijms-1834998-supplementary.xlsx
