# Supplementary material for: Gene Variants Related to Cardiovascular and Pulmonary Diseases May Correlate with Severe Outcome of COVID-19
Source: Int J Mol Sci. 2022 Aug 4;23(15):8696. doi: 10.3390/ijms23158696 (PMC9369343; doi:10.3390/ijms23158696)
Supplement: Supplementary file 1 [file ijms-23-08696-s001.zip › ijms-1834998-supplementary.xlsx]

## Sheet: Suppl. Mats 1
Supplementary Materials S1. Detailed information about the cohort, including demographic and clinical features. For more data see Kaja et al. 2022
Phenotype	Males	Females
SEVERE	164	68
MILD	126	159
ASYMPTOMATIC	158	72

## Sheet: Suppl. Mats 2
Supplementary Materials S2. The panel of 205 genes associated to cardiovascular disorders according to https://blueprintgenetics.com/tests/panels/.
AARS2	ANK2	CCND2	EMD	HCN4	LAMA4	MYL2	PKP2	SCN2B	SOS2	TSFM
ABCA1	ANKRD1	CHKB	ENG	HRAS	LAMP2	MYL3	PLN	SCN3B	SPRED1	TTN
ABCC6	APOA5	COA5	EPHB4	ILK	LDB3	MYL4	PNPLA2	SCN4B	STAMBP	TTR
ABCC9	APOB	COA6	ETFA	JPH2	LDLR	MYLK2	POMT1	SCN5A	SYNE1	VCL
ABCG5	APOE	COX15	ETFB	JUP	LDLRAP1	MYOT	POMT2	SCO2	TAZ	VCP
ABCG8	BAG3	CPT2	ETFDH	KARS	LIMS2	MYOZ2	PPA2	SDHA	TBX4
ABL1	BMPR1B	CRYAB	FHL1	KCNA5	LIPA	MYPN	PPP1CB	SGCA	TBX5
ACAD9	BMPR2	CSRP3	FKRP	KCNAB2	LMNA	NDUFB11	PRDM16	SGCB	TCAP
ACADVL	BRAF	CTNNA3	FKTN	KCND3	LPL	NDUFV2	PRKAG2	SGCD	TECRL
ACTA1	CACNA1C	DES	FLNC	KCNE1	LZTR1	NEB	PTPN11	SGCG	TGFB3
ACTA2	CACNA2D1	DMD	GAA	KCNE2	MAP2K1	NEBL	RAF1	SHOC2	TK2
ACTC1	CACNB2	DNAJC19	GATAD1	KCNE3	MAP2K2	NEXN	RASA1	SLC22A5	TMEM43
ACTN2	CALM1	DOLK	GBE1	KCNH2	MIB1	NF1	RASA2	SLC25A20	TMEM70
ACVRL1	CALM2	DSC2	GJA5	KCNJ2	MRAS	NF2	RBM20	SLC25A3	TNNC1
AGK	CALM3	DSG2	GLA	KCNJ5	MRPL3	NPPA	RIT1	SLC25A4	TNNI3
AGL	CALR3	DSP	GNAI2	KCNJ8	MRPL44	NRAS	RRAS	SMAD4	TNNT2
AKAP9	CASQ2	DTNA	GPD1L	KCNK3	MTO1	PCSK9	RYR2	SMAD9	TOR1AIP1
AKT3	CAV1	DYSF	GTPBP3	KCNQ1	MYBPC3	PDLIM3	SASH1	SMARCB1	TPM1
ALMS1	CAV3	EIF2AK4	HADHA	KRAS	MYH6	PIK3CA	SCN10A	SNTA1	TRDN
ALPK3	CBL	ELAC2	HADHB	LAMA2	MYH7	PIK3R2	SCN1B	SOS1	TRPM4

## Sheet: Suppl. Mats 3
Supplementary Materials S3. The panel of 131 genes associated to pulmonary disorders according to https://blueprintgenetics.com/tests/panels/.
ABCA3	CCDC65	DNAH9	GLRA1	NFU1	SCN4A	TBX4
ABCC8	CCNO	DNAI1	GPR143	NKX2-1	SCNN1A	TERC
ACVRL1	CENPF	DNAI2	HPS1	NME8	SCNN1B	TERT
AP3B1	CFTR	DNAL1	HPS3	NOTCH3	SERPINA1	TINF2
AP3D1	CHAT	DRC1	HPS4	OCA2	SFTPA1	TMEM173
AQP1	CHRNA1	DTNBP1	HPS5	OFD1	SFTPA2	TSC1
ARHGEF1	CHRNB1	DYX1C1	HPS6	PARN	SFTPB	TSC2
ARMC4	CHRND	EDN3	HYDIN	PHOX2B	SFTPC	TYR
ATP13A3	CHRNE	EFEMP2	INVS	PIH1D3	SLC34A2	TYRP1
BLOC1S3	COLQ	EIF2AK4	ITGA3	POLD1	SLC45A2	ZEB2
BLOC1S6	CSF2RA	ELMOD2	KCNA5	RAPSN	SLC6A5	ZMYND10
BMPR1B	CSF2RB	ELN	KCNK3	RASA1	SLC7A7
BMPR2	DKC1	ENG	KLF2	RET	SMAD4
C11ORF70	DNAAF1	FAM111B	LRRC6	RPGR	SMAD9
C21ORF59	DNAAF2	FBLN5	LTBP4	RSPH1	SMPD1
CAV1	DNAAF3	FLCN	LYST	RSPH3	SOX17
CCDC103	DNAAF5	FOXF1	MCIDAS	RSPH4A	SPAG1
CCDC114	DNAH1	GAS2L2	MECP2	RSPH9	STAT3
CCDC39	DNAH11	GAS8	NAF1	RTEL1	STK36
CCDC40	DNAH5	GDF2	NF1	SARS2	STRA6
